# Supplementary material for: Interactive Role of the DHPR β1a SH3 Domain in Skeletal Muscle Excitation–Contraction Coupling
Source: Biomolecules. 2025 Nov 17;15(11):1610. doi: 10.3390/biom15111610 (PMC12650144; doi:10.3390/biom15111610)
Supplement: Supplementary file 1 [file biomolecules-15-01610-s001.zip]

Archive with 1 entries (1 files):
- biomolecules-3924742-supplementary.pdf
